# Supplementary material for: Tricky with Heat and Salt: Soil Factors, Thermotaxis, and Potential for Heat–Saline Agar Trapping of Strongyloides Larvae
Source: Biology (Basel). 2025 May 16;14(5):559. doi: 10.3390/biology14050559 (PMC12109420; doi:10.3390/biology14050559)
Supplement: Supplementary file 1 [file biology-14-00559-s001.zip]

Archive with 1 entries (1 files):
- biology-3602752-Supplementary Materials.pdf
